# Supplementary material for: Differential Biological Effects of Trifolium pratense Extracts—In Vitro Studies on Breast Cancer Models
Source: Antioxidants (Basel). 2024 Nov 22;13(12):1435. doi: 10.3390/antiox13121435 (PMC11672829; doi:10.3390/antiox13121435)
Supplement: Supplementary file 1 [file antioxidants-13-01435-s001.zip]

Archive with 1 entries (1 files):
- antioxidants-3285724-supplementary.pdf
